# Supplementary material for: Low-dose exposure of glyphosate-based herbicides disrupt the urine metabolome and its interaction with gut microbiota
Source: Sci Rep. 2021 Feb 5;11:3265. doi: 10.1038/s41598-021-82552-2 (PMC7864973; doi:10.1038/s41598-021-82552-2)
Supplement: Supplementary file 5 — Supplementary Table S4 [file 41598_2021_82552_MOESM5_ESM.xls]

## Sheet: tableS4.csv
	meanImp	medianImp	minImp	maxImp	normHits	decision
Dams
Glyphosate vs. controls
L.Methionine	7.83689	9.6699	0	12.0661	0.767677	Confirmed
Roundup vs. controls
Glyphosate vs. Roundup
Female pups
Glyphosate vs. controls
N.Acetylglutamate	4.79332	5.13817	0.74067	6.52041	0.808081	Confirmed
L.Serine	4.5442	4.95127	1.31302	7.07563	0.838384	Confirmed
3-Methylglutarate	3.9683	4.1987	-0.343038	6.80959	0.808081	Confirmed
Suberate	4.47714	4.89069	-0.107163	6.65157	0.848485	Confirmed
Sebacic.acid	7.05009	7.54199	2.27641	9.32556	0.949495	Confirmed
Roundup vs. controls
Glycocholate	5.6109	5.99649	1.28932	7.73451	0.838384	Confirmed
Adenine	8.35415	9.00424	2.54689	10.8115	0.949495	Confirmed
L-Serine	5.20288	5.52193	1.001	7.28612	0.818182	Confirmed
2-Methylmaleate	4.85597	5.12211	0.774695	6.81799	0.787879	Confirmed
Glyphosate vs. Roundup
Male pups
Glyphosate vs. controls
Mevalolactone	3.63097	3.90262	-0.691219	5.48583	0.747475	Confirmed
2.Oxobutanoate	3.43673	3.61591	-0.29332	5.93715	0.717172	Confirmed
Glycocholate_2	4.2282	4.53048	0.0973594	6.29985	0.767677	Confirmed
Galactitol	4.37399	4.72083	0.323057	6.7238	0.767677	Confirmed
2.Deoxy.D.Glucose	3.71129	3.9253	0.972203	6.29176	0.69697	Confirmed
Homocysteine	4.14793	4.46056	1.00423	6.38366	0.737374	Confirmed
1.Aminocyclopropanecarboxylate	7.17646	7.82765	1.82577	9.5044	0.89899	Confirmed
Roundup vs. controls
2.Oxobutanoate	5.20733	5.63367	0.883266	7.0047	0.828283	Confirmed
Norleucine	3.86222	4.26609	-0.567409	5.64031	0.717172	Confirmed
Biopterin	7.12834	7.51188	2.42146	8.95719	0.969697	Confirmed
Phenylethanolamine	5.0011	5.30498	1.09704	7.15299	0.828283	Confirmed
L.Methionine	4.02634	4.16083	0.727992	6.47765	0.717172	Confirmed
Glyphosate vs. Roundup
Cortisone	3.56315	3.93827	-1.001	5.84941	0.72973	Confirmed
Adenine	5.66668	6.29509	0.957058	8.18493	0.837838	Confirmed
Aminocaproate	4.44604	4.95743	-1.37458	6.54058	0.783784	Confirmed
Hydroxyphenyllactate...Phenylacetate	7.91696	8.77209	2.72919	10.1497	0.945946	Confirmed
3.Hydroxybenzoate	4.59944	5.2829	-1.12824	7.44381	0.797297	Confirmed
10.Hydroxydecanoate	5.52889	6.18968	0.926967	7.70336	0.837838	Confirmed
